# Supplementary material for: Cross-Recognition of Promoters by the Nine SigB Homologues Present in Streptomyces coelicolor A3(2)
Source: Int J Mol Sci. 2021 Jul 22;22(15):7849. doi: 10.3390/ijms22157849 (PMC8346170; doi:10.3390/ijms22157849)
Supplement: Supplementary file 1 [file ijms-22-07849-s001.zip]

Archive with 1 entries (1 files):
- ijms-1275313-supplementary.pdf
